# Supplementary material for: Public communication and outreach by mosquito programs in the United States
Source: PLOS Glob Public Health. 2024 Dec 19;4(12):e0003804. doi: 10.1371/journal.pgph.0003804 (PMC11658484; doi:10.1371/journal.pgph.0003804)
Supplement: S1 Data — (XLSX) [file pgph.0003804.s001.xlsx]

## Sheet: Sheet0
Q2_3	Q3	Q4	Q4_11_TEXT	Q5_1	Q6	Q7	Q8_1	Q8_2	Q8_3	Q8_4	Q8_5	Q8_6	Q9_1	Q9_2	Q9_3	Q9_4	Q9_5	Q9_6	Q10	Q10_1_TEXT	Q11	Q11_1_TEXT	Q12_1	Q12_2	Q12_3	Q12_4	Q12_5	Q12_6	Q12_7	Q12_8	Q12_9	Q12_10	Q12_11	Q12_12	Q12_13	Q12_13_TEXT	Q13_1	Q13_2	Q13_3	Q13_4	Q13_4_TEXT	Q14	Q14_10_TEXT	Q15	Q16_1	Q16_2	Q16_3	Q16_4	Q16_5
Please list the location information for your mosquito control or other pest/vector-related program: - State:	Does your program cover a larger region or area (beyond the area of program residence)? If yes, please describe. - Selected Choice	Please select the choice which best describes your program type: - Selected Choice	Please select the choice which best describes your program type: - Other. Please describe: - Text	On the scale of 1 to 10, 1 = low emphasis and 10 = strong emphasis, how much does your program emphasize public communication regarding specific mosquito-borne disease(s) and/or other vector-borne diseases in your region?	Please explain why you selected your emphasis rating in the prior question.	What is the approximate total annual budget of your vector control program?	Please list the approximate percentage of your vector control program budget dedicated to each of the following: - Public education:	Please list the approximate percentage of your vector control program budget dedicated to each of the following: - Mosquito or other pest surveillance:	Please list the approximate percentage of your vector control program budget dedicated to each of the following: - Arbovirus surveillance (list arboviruses surveyed):	Please list the approximate percentage of your vector control program budget dedicated to each of the following: - Mosquito control (e.g. larvicide, adulticide, source reduction):	Please list the approximate percentage of your vector control program budget dedicated to each of the following: - Control of other vectors/pests (Please specify):	Please list the approximate percentage of your vector control program budget dedicated to each of the following: - Other:	From what source(s) does your program receive funding from? Please list approximate percentage received from each source below: - Donations:	From what source(s) does your program receive funding from? Please list approximate percentage received from each source below: - City/County Government:	From what source(s) does your program receive funding from? Please list approximate percentage received from each source below: - State Government:	From what source(s) does your program receive funding from? Please list approximate percentage received from each source below: - Federal Government:	From what source(s) does your program receive funding from? Please list approximate percentage received from each source below: - Federal, State, Local Government Grant (Please Specify):	From what source(s) does your program receive funding from? Please list approximate percentage received from each source below: - Other:	Does your organization or program have a division, group, and/or individual personnel dedicated or partially dedicated to public communication/outreach? If yes, please specify. - Selected Choice	Does your organization or program have a division, group, and/or individual personnel dedicated or partially dedicated to public communication/outreach? If yes, please specify. - Yes - Text	Does your program have dedicated funding for public communication efforts about vector-related issues (e.g. mosquito-borne or other vector-borne diseases, mosquito control treatments, etc.)? - Selected Choice	Does your program have dedicated funding for public communication efforts about vector-related issues (e.g. mosquito-borne or other vector-borne diseases, mosquito control treatments, etc.)? - Yes. If yes, approximately how much funding is dedicated to communication? Please describe. - Text	What are the primary methods of public communication utilized by your program? Select all that apply: - Selected Choice - Facebook	What are the primary methods of public communication utilized by your program? Select all that apply: - Selected Choice - Instagram	What are the primary methods of public communication utilized by your program? Select all that apply: - Selected Choice - Email	What are the primary methods of public communication utilized by your program? Select all that apply: - Selected Choice - Website	What are the primary methods of public communication utilized by your program? Select all that apply: - Selected Choice - Response to citizen pest complaints via site visit and/or in person consultation	What are the primary methods of public communication utilized by your program? Select all that apply: - Selected Choice - Response to citizen pest complaints via phone	What are the primary methods of public communication utilized by your program? Select all that apply: - Selected Choice - Workshop/ Conference	What are the primary methods of public communication utilized by your program? Select all that apply: - Selected Choice - Booth at local fair	What are the primary methods of public communication utilized by your program? Select all that apply: - Selected Choice - Visit to schools for education	What are the primary methods of public communication utilized by your program? Select all that apply: - Selected Choice - Brochures	What are the primary methods of public communication utilized by your program? Select all that apply: - Selected Choice - Local media outlet advertisements (e.g., regional news broadcasts, local newspapers, etc.). Please list and describe.	What are the primary methods of public communication utilized by your program? Select all that apply: - Selected Choice - My program does not conduct public communication.	What are the primary methods of public communication utilized by your program? Select all that apply: - Selected Choice - Other:	What are the primary methods of public communication utilized by your program? Select all that apply: - Other: - Text	If your program conducts online public communication, what types of messaging are used? Select all that apply: - Selected Choice - Informational (related to a notable subject or specific pest)	If your program conducts online public communication, what types of messaging are used? Select all that apply: - Selected Choice - Risk communication (notifying the public of an impending health risk/concern facing members of the community)	If your program conducts online public communication, what types of messaging are used? Select all that apply: - Selected Choice - My program does not conduct public communication	If your program conducts online public communication, what types of messaging are used? Select all that apply: - Selected Choice - Other. Please describe	If your program conducts online public communication, what types of messaging are used? Select all that apply: - Other. Please describe - Text	If your program conducts online public communication, approximately how frequently does your program update communication messaging? Select one: - Selected Choice	If your program conducts online public communication, approximately how frequently does your program update communication messaging? Select one: - Other. Please describe. - Text	Please describe program plans (if any) to initiate or further develop mosquito/pest communication.	If your program does not conduct virtual public communication, please describe barrier(s) that may impact this. Choose all that apply: - Selected Choice - Lack of time	If your program does not conduct virtual public communication, please describe barrier(s) that may impact this. Choose all that apply: - Selected Choice - Lack of funding	If your program does not conduct virtual public communication, please describe barrier(s) that may impact this. Choose all that apply: - Selected Choice - Lack of/limited personnel dedicated to communication	If your program does not conduct virtual public communication, please describe barrier(s) that may impact this. Choose all that apply: - Selected Choice - Lack of personnel expertise in social media or other online communication skills.	If your program does not conduct virtual public communication, please describe barrier(s) that may impact this. Choose all that apply: - Selected Choice - Perceived lack of public interest
California	No	Other. Please describe:	City & County Environmental Health Agency	4	We do not have an ongoing outreach program, so we address communication when we can.	$300,000.00	10	40	10 West Nile Virus	10	30			SF Public Utilities Commission + DPH General Fund.					No		No					Website	Response to citizen pest complaints via site visit and/or in person consultation	Response to citizen pest complaints via phone		Booth at local fair	Visit to schools for education	Brochures								Other. Please describe	website	As needed to provide details about mosquito control treatments		No program plan. We may have PSA broadcast on government TV and signs posted in buses.	Lack of time		Lack of/limited personnel dedicated to communication
NC	No	County mosquito control program within environmental/public health department		4	I do as much as I can, however I am the only person on staff. There's just not enough time.	150,000	10	30	30	30	0		0	90	0	10			Yes		Yes. If yes, approximately how much funding is dedicated to communication? Please describe.	5000					Response to citizen pest complaints via site visit and/or in person consultation	Response to citizen pest complaints via phone				Brochures			Other:		Informational (related to a notable subject or specific pest)					My program does not conduct online public communication.		Well, first they actually have to hire someone to do it.	Lack of time	Lack of funding	Lack of/limited personnel dedicated to communication	Lack of personnel expertise in social media or other online communication skills.	Perceived lack of public interest
Georgia	Yes	State health agency		9	Our priority is communication with the public to prevent vector borne diseases. We encourage repellant use and tip and toss.	unknown, I don't have access to budget info.	unknown	unknown	unknown	unknown	unknown	unknown	0	0	unknown	0	unknown	unknown	Yes	state entomologist and deputy entomologist, vector surveillance interns	Unsure/ Don't know				Email	Website	Response to citizen pest complaints via site visit and/or in person consultation	Response to citizen pest complaints via phone									Informational (related to a notable subject or specific pest)					Quarterly/ Seasonally		unknown as to lack of funding	Lack of time	Lack of funding	Lack of/limited personnel dedicated to communication
Illinois	Yes	Mosquito control district		10	Education and outreach are critical components of IPM therefore we devote significant resources to this goal.	1.8 million	3%	10%	3%	20%	1%							We collect our own taxes	Yes	We have a communications manager	Yes. If yes, approximately how much funding is dedicated to communication? Please describe.	10%. This goes to salary and materials for our comms person		Instagram	Email	Website	Response to citizen pest complaints via site visit and/or in person consultation	Response to citizen pest complaints via phone		Booth at local fair		Brochures	Local media outlet advertisements (e.g., regional news broadcasts, local newspapers, etc.). Please list and describe.				Informational (related to a notable subject or specific pest)	Risk communication (notifying the public of an impending health risk/concern facing members of the community)				Once or more per week		We are building a WNV risk dashboard so the public can access our surveillance when they need to.
South Carolina	No	Large county mosquito control effort		3	We haven't had a high incidence of mosquito or vector-borne diseases.	$2,000,000	0.5%	2%	1%; WNV, EEE, SLE	20%	0%		0	100%	0	0	0	0	Yes	Our County government Public Information Officer	No		Facebook		Email	Website	Response to citizen pest complaints via site visit and/or in person consultation										Informational (related to a notable subject or specific pest)					As needed to provide details about mosquito control treatments		We are developing a new website with a focus on education about mosquito-related topics and our program activities. We've also developed an ArcGIS Online database that will have public-facing informational maps about surveillance efforts.	Lack of time			Lack of personnel expertise in social media or other online communication skills.
IL	Yes	County mosquito control program within environmental/public health department		9	We routinely put out messaging to the community on vector-borne diseases (mosquito and tick) through social media, press releases, medical provider memos and more.	70,000-90,000	15	60	10 tick	15					100				Yes	communication department and ecological services staff provides information	No		Facebook	Instagram	Email	Website	Response to citizen pest complaints via site visit and/or in person consultation	Response to citizen pest complaints via phone			Visit to schools for education	Brochures	Local media outlet advertisements (e.g., regional news broadcasts, local newspapers, etc.). Please list and describe.				Informational (related to a notable subject or specific pest)	Risk communication (notifying the public of an impending health risk/concern facing members of the community)				Other. Please describe.	communications increases sesaonally. so more information occuring April - November	We have a Vector Task Force with our communicable disease group, Ecological group and Communications that meets quarterly to discuss various topics, including communication.
New York	Yes	Other. Please describe:	Office of Vector Control and Surveillance within NYC DOHMH Bureau of Veterinary and Pest Control Services, Division Enviromental Health Services.	8	We conduct presentations to Senior Centers and we collaborate with Healthy Homes and other divisions to incorporate a standing water slide into each presentation. Letters are mailed to large property owners and cemeteries. Reminder emails are sent throughout the season.	I do not know	Do not have this information.	Do not have this information.	Do not have this information.	Do not have this information.	Do not have this information.		N/A	Do not have this information.	Do not have this information.	Do not have this information.	Do not have this information.		Yes	We have a Public Health Coordinator	Yes. If yes, approximately how much funding is dedicated to communication? Please describe.	Do not have this information.	Facebook	Instagram	Email	Website	Response to citizen pest complaints via site visit and/or in person consultation	Response to citizen pest complaints via phone				Brochures	Local media outlet advertisements (e.g., regional news broadcasts, local newspapers, etc.). Please list and describe.				Informational (related to a notable subject or specific pest)	Risk communication (notifying the public of an impending health risk/concern facing members of the community)				As needed to provide details about mosquito control treatments
Virginia	No	City mosquito control program within public works department		3	We do a few events throughout the season, but I feel like we could do much more	$900, 000								100					No		Yes. If yes, approximately how much funding is dedicated to communication? Please describe.						Response to citizen pest complaints via site visit and/or in person consultation	Response to citizen pest complaints via phone		Booth at local fair		Brochures					Informational (related to a notable subject or specific pest)	Risk communication (notifying the public of an impending health risk/concern facing members of the community)				As needed to provide details about mosquito control treatments		Lecturing/presenting at elementary schools, more fair like events, public mosquito surveillance traps (visible to public with a "mosquito meter" attached).	Lack of time	Lack of funding	Lack of/limited personnel dedicated to communication	Lack of personnel expertise in social media or other online communication skills.	Perceived lack of public interest
Louisiana	Yes	Mosquito control district		9	It is important to educate the public about mosquito borne illnesses	7.5 million	12.5	12.5	15	50	10			100					Yes	full time outreach	Yes. If yes, approximately how much funding is dedicated to communication? Please describe.	5%			Email	Website	Response to citizen pest complaints via site visit and/or in person consultation	Response to citizen pest complaints via phone			Visit to schools for education		Local media outlet advertisements (e.g., regional news broadcasts, local newspapers, etc.). Please list and describe.				Informational (related to a notable subject or specific pest)	Risk communication (notifying the public of an impending health risk/concern facing members of the community)				As needed if there is a disease outbreak		social media				Lack of personnel expertise in social media or other online communication skills.
Georgia	Yes	State health agency		8	Georgia is a home rule state. While the health department can promote communication concerning vector-borne diseases, the counties can chose to release the information or not.	not a vector control program	10%	40%	40%	0	0	10%	0	0	0	0	100	0	Yes	both entomologists do public outreach as required	No		Facebook		Email	Website	Response to citizen pest complaints via site visit and/or in person consultation	Response to citizen pest complaints via phone	Workshop/ Conference	Booth at local fair		Brochures					Informational (related to a notable subject or specific pest)					Bi-annually		We have very limited funding so we have no current plans.		Lack of funding
North Carolina	Yes	Other. Please describe:	Mosquito Control Program within Operation Services.	10	Our program is based around Public Health mosquito control, e.g. CDC Arbovirus guidelines, Bmp's from the AMCA, EPA, and NCDA&CS.		10	20	10	30	30			Brunswick County		AA910	AA908, AA910 NCDHHS		Yes	PIO for Brunswick County. Communication division.	No				Email	Website	Response to citizen pest complaints via site visit and/or in person consultation	Response to citizen pest complaints via phone	Workshop/ Conference	Booth at local fair		Brochures					Informational (related to a notable subject or specific pest)	Risk communication (notifying the public of an impending health risk/concern facing members of the community)				As needed if there is a disease outbreak		We are currently updating to fieldseeker gis software to aid in our onsite request and applications.	Lack of time			Lack of personnel expertise in social media or other online communication skills.
AZ	No	Mosquito control district		10	We communicate any potential threats to our constituents..	450000	.002	5	5	6	7							County Tax payers	No		No				Email		Response to citizen pest complaints via site visit and/or in person consultation	Response to citizen pest complaints via phone	Workshop/ Conference		Visit to schools for education	Brochures	Local media outlet advertisements (e.g., regional news broadcasts, local newspapers, etc.). Please list and describe.					Risk communication (notifying the public of an impending health risk/concern facing members of the community)				As needed to provide details about mosquito control treatments		We are currently working on a website and social media			Lack of/limited personnel dedicated to communication
AZ	No	County mosquito control program within environmental/public health department		10	We work in conjunction with the state Public Health Department on all vector-borne disease notifications in our County.	$4m	120k	100k	WNV, SLE, CHIK. ZIKA, DENGUE	400k	100k		0	100	0	0	0	0	Yes	1 public outreach specialist in our Vector Office.	Yes. If yes, approximately how much funding is dedicated to communication? Please describe.	100k	Facebook	Instagram	Email	Website	Response to citizen pest complaints via site visit and/or in person consultation	Response to citizen pest complaints via phone	Workshop/ Conference	Booth at local fair	Visit to schools for education	Brochures	Local media outlet advertisements (e.g., regional news broadcasts, local newspapers, etc.). Please list and describe.				Informational (related to a notable subject or specific pest)	Risk communication (notifying the public of an impending health risk/concern facing members of the community)				As needed to provide details about mosquito control treatments		Continue to upgrade our outreach services program.
IL	Yes	Mosquito control district		3	we have no one dedicated to public outreach and education. As the entomologist I am the only person who attempts to do these public engagements - farmers markets, public speaking events, media requests. However, my time is limited by my main focus of mosquito surveillance and arbovirus detection	3 million	2	10	8	80								property tax from district residents	Yes	entomologist	No				Email	Website	Response to citizen pest complaints via site visit and/or in person consultation	Response to citizen pest complaints via phone	Workshop/ Conference	Booth at local fair		Brochures					Informational (related to a notable subject or specific pest)	Risk communication (notifying the public of an impending health risk/concern facing members of the community)				As needed to provide details about mosquito control treatments		none (sadly)	Lack of time	Lack of funding	Lack of/limited personnel dedicated to communication
WA	Yes	Mosquito control district		10	We have an active public relations program. We advertise our services and provide information locally over the radio, newspaper, TV, social media, booths, and special events.	3 million dollars	1%	1%	1%	97%	0%			100%					Yes	An individual	Yes. If yes, approximately how much funding is dedicated to communication? Please describe.	$20,000	Facebook	Instagram		Website	Response to citizen pest complaints via site visit and/or in person consultation	Response to citizen pest complaints via phone		Booth at local fair		Brochures	Local media outlet advertisements (e.g., regional news broadcasts, local newspapers, etc.). Please list and describe.				Informational (related to a notable subject or specific pest)	Risk communication (notifying the public of an impending health risk/concern facing members of the community)				Once or more per week		We would like to expand our school-age program.
Utah	Yes	Mosquito control district		5	We do not have flyers or other media that we send out on a regular basis but we post online through our website and do some education at the county fair some years.	$508,000	0	10	10 - WNV, SLEV, WEEV	80 - Larvicide, Adulticide, source reduction	0	0	0	100	0	0	0		No		No					Website				Booth at local fair							Informational (related to a notable subject or specific pest)	Risk communication (notifying the public of an impending health risk/concern facing members of the community)				As needed if there is a disease outbreak		We have discussed having a Facebook and an Instagram account associated with the abatement district but have not done so because of having a constant vigilance of keeping it current.	Lack of time		Lack of/limited personnel dedicated to communication
Utah	Yes	Mosquito control district		8	We can do better, but whenever we find positive mosquito pools we post it on our website and contact the city/town council where the pool is discovered	$550,000
NY	Yes	Other. Please describe:	County mosquito program within public works	8	Enhanced media releases when mosquito-borne virus found. Mostly webpage and social media information updates rest of year.	$3,000,000	2	38	10 EEE, WNV mainly	40	5	5 drainage, restoration		100%				occasional grant for special projects	Yes	In cooperation with our Health Dept, they issue press releases and social media updates on mosquito/tick issues, personal protection and virus findings.	No		Facebook		Email	Website	Response to citizen pest complaints via site visit and/or in person consultation	Response to citizen pest complaints via phone				Brochures			Other:	X/Twitter	Informational (related to a notable subject or specific pest)	Risk communication (notifying the public of an impending health risk/concern facing members of the community)				Once or more per week		Continue existing program
CA	No	County mosquito control program within environmental/public health department		8	Community outreach is important to us, because the public has a large role in the reduction in mosquito breeding.	No budget	30	10	5	5	50			100					Yes		No						Response to citizen pest complaints via site visit and/or in person consultation	Response to citizen pest complaints via phone		Booth at local fair	Visit to schools for education	Brochures					Informational (related to a notable subject or specific pest)					My program does not conduct online public communication.		NA				Lack of personnel expertise in social media or other online communication skills.
WY	No	Large county mosquito control effort		10	We have worked hard to provide a lot of information about mosquito biology, insecticide products, and our program on both our website and on social media accounts. We also strive to combat misinformation on our website and social accounts. Since successful vector control requires the participation and cooperation of residents, their knowledge and understanding of our programing is vital.
GA	No	County mosquito control program within environmental/public health department		9	Communication is a large part of our program. We educate members of the public that submit requests for service with in person communication and educational flyers. We also informational sessions to community groups, outreach events in our county, and media requests.	$300,000
Colorado	No	County mosquito control program within environmental/public health department		8	Overall I think we do a good job with public outreach with social media updates and notifications to local municipalities when a positive WNV sample is received.	$6000	5%	95%	0%	0%	0%			100%					Yes	Communication department within the county	No		Facebook		Email	Website	Response to citizen pest complaints via site visit and/or in person consultation	Response to citizen pest complaints via phone		Booth at local fair		Brochures						Risk communication (notifying the public of an impending health risk/concern facing members of the community)				Quarterly/ Seasonally		Providing more outreach at public events during the summer months.	Lack of time	Lack of funding
Ohio	No	Other. Please describe:	Local City Health Department Program	10	Preventative Measures for the Public	$107,810.00 plus 3 FT staff and 12 seasonal staff	0%, General Health Dept. Budget	25%	0%	60%	Rats and Ticks, General Health Dept. Budget	N/A	0	100%	0	0	0	N/A	Yes	Public Communications Team	No		Facebook	Instagram	Email	Website	Response to citizen pest complaints via site visit and/or in person consultation	Response to citizen pest complaints via phone	Workshop/ Conference		Visit to schools for education	Brochures	Local media outlet advertisements (e.g., regional news broadcasts, local newspapers, etc.). Please list and describe.		Other:	News Broadcasts	Informational (related to a notable subject or specific pest)	Risk communication (notifying the public of an impending health risk/concern facing members of the community)				Quarterly/ Seasonally		More educational programming
Arizona	No	County mosquito control program within environmental/public health department		8	We outreach to the county to recognize the potential vector borne diseases from mosquitoes.
Illinois	Yes	Mosquito control district		9	One of the programs I work with has a specific staff position for communications the other relies mostly on their vector ecologist for communications	3.7 million for one, 1.7 million for the other	10	20	10	60	0							line item on taxes	Yes	One of the districts has a communication manager	Unsure/ Don't know			Instagram	Email	Website	Response to citizen pest complaints via site visit and/or in person consultation	Response to citizen pest complaints via phone	Workshop/ Conference	Booth at local fair		Brochures			Other:	Twitter/X	Informational (related to a notable subject or specific pest)	Risk communication (notifying the public of an impending health risk/concern facing members of the community)				Other. Please describe.	The frequency changes seasonally with much less communication over winter months	Create a public-facing dashboard
Illinois	Yes	Other. Please describe:	US EPA R5 office based in Chicago	2	At EPA we do not usually perform outreach on specific vector diseases, however, the exception was Zika	we have no vector budget in particular										We receive Federal funds from US Congress			Yes	At EPA we have a Public Affairs Office but they are not focused on vectors or vector borne diseases	No				Email	Website		Response to citizen pest complaints via phone	Workshop/ Conference								Informational (related to a notable subject or specific pest)			Other. Please describe	Web site revisions or public press releases at times	As needed to provide details about mosquito control treatments		No further plans for communication unless is an emergency			Lack of/limited personnel dedicated to communication	Lack of personnel expertise in social media or other online communication skills.
MI	No	Mosquito control district		10	We utilize full time educator to provide relevant information related to arbvovirus and mosquito threat as well as our community integrated mosquito management program.	$5,000,000	5%	5%	Included above with surveillance WNV, SLE, LACv, JCV, EEE	75%	&lt;1% ticks	15% administration		98%			&lt;1% state scrap tire grant for recycling thousands of scrap tires	Revenue from other county departments in fuel sales and garage services	Yes	Full time educator, community and school presentations, attends civic events. Facilitates website and social media	Yes. If yes, approximately how much funding is dedicated to communication? Please describe.	Department funding of education including carnivirus education.. $120,000	Facebook			Website	Response to citizen pest complaints via site visit and/or in person consultation	Response to citizen pest complaints via phone	Workshop/ Conference	Booth at local fair	Visit to schools for education	Brochures	Local media outlet advertisements (e.g., regional news broadcasts, local newspapers, etc.). Please list and describe.				Informational (related to a notable subject or specific pest)	Risk communication (notifying the public of an impending health risk/concern facing members of the community)				Once or more per week		Further explore and employ succinct and targeted information that provides realities with regard to mosquito public health threats and our response.
Wisconsin	No	County mosquito control program within environmental/public health department		6	We have not created any new outreach documents in the last few years.	73,600	1%	11%	1% West Nile, Lyme Disease	5%	2%	80% staffing						Cost Share Agreements with cities and towns	Yes		No		Facebook	Instagram		Website	Response to citizen pest complaints via site visit and/or in person consultation	Response to citizen pest complaints via phone				Brochures					Informational (related to a notable subject or specific pest)	Risk communication (notifying the public of an impending health risk/concern facing members of the community)				As needed to provide details about mosquito control treatments
CA	No	Mosquito control district		10	We have a very active PR program focusing on community engagement through presentations, school assemblies, media outreach including traditional and social and a robust advertising campaign.	20 million	5%	25%	5% WEE, SLE, LYME	60%	5% ticks yellowjackets							Property taxes in district	Yes	We have a public information officer	Yes. If yes, approximately how much funding is dedicated to communication? Please describe.	500k per year	Facebook	Instagram	Email	Website	Response to citizen pest complaints via site visit and/or in person consultation	Response to citizen pest complaints via phone	Workshop/ Conference	Booth at local fair	Visit to schools for education	Brochures	Local media outlet advertisements (e.g., regional news broadcasts, local newspapers, etc.). Please list and describe.				Informational (related to a notable subject or specific pest)	Risk communication (notifying the public of an impending health risk/concern facing members of the community)				Once or more per week		We are always striving to expand our program to include new and innovate methods to communicate and educate the public.
Wisconsin and Michigan	Yes	Other. Please describe:	Indian Health Service	8		10000	20	75				5				100			No		No											Brochures							My program does not conduct public communication						Lack of time		Lack of/limited personnel dedicated to communication
Utah	Yes	Mosquito control district		10	Employ a dedicated education specialist. Run social media presence on multiple platforms, public relations with local media, in-school presence for lessons and current events, and college integration as guest lecturers	~9 million annual	2%	3%	5%	85%	1%	4%	n/a	96% Ad valorem taxes (property tax)	n/a	n/a	4%		Yes	Dr. Michele Rehbein, Education specialist	Yes. If yes, approximately how much funding is dedicated to communication? Please describe.	$180,000/ year (includes staff salary)	Facebook	Instagram	Email	Website	Response to citizen pest complaints via site visit and/or in person consultation	Response to citizen pest complaints via phone	Workshop/ Conference	Booth at local fair	Visit to schools for education						Informational (related to a notable subject or specific pest)	Risk communication (notifying the public of an impending health risk/concern facing members of the community)				Other. Please describe.	3+ times per day	Expansion into the Rocky and High Plains Teaching and Evaluation Center. Bridging with the American Mosquito Control Association of America social media platforms.
ohio	No	County mosquito control program within environmental/public health department		6	We do not do monthly or seasonal updates, only sporadic updates usually when conditions are above normal.	75,000	5	50	5	45	5			95			5		Yes	PIO	No					Website	Response to citizen pest complaints via site visit and/or in person consultation	Response to citizen pest complaints via phone		Booth at local fair		Brochures						Risk communication (notifying the public of an impending health risk/concern facing members of the community)				As needed if there is a disease outbreak		none at this time		Lack of funding	Lack of/limited personnel dedicated to communication
Illinois	Yes	Mosquito control district		9	We feel it's important to communicate vector disease risk levels during the season with the public.	$1.8 Million												A set portion of property tax dollars collected by Cook County.	Yes	We have a Communications Manager.	Yes. If yes, approximately how much funding is dedicated to communication? Please describe.	Not including salaries, we typically budget about $20,000 per year to outreach activities and materials.		Instagram	Email	Website	Response to citizen pest complaints via site visit and/or in person consultation	Response to citizen pest complaints via phone	Workshop/ Conference	Booth at local fair		Brochures			Other:	News releases through out the season to broadcast, print and online media outlets.	Informational (related to a notable subject or specific pest)	Risk communication (notifying the public of an impending health risk/concern facing members of the community)		Other. Please describe	Promoting our services to the communities we serve.	Once or more per week		Future communications about additional invasive species are planned.
GA	Yes	State or regionally funded professional association		4	We support other entities in doing this but do not do so ourselves.	0$	N/A	N/A	N/A	N/A	N/A		100%						Unsure/ Don't know		No				Email														My program does not conduct public communication			My program does not conduct online public communication.			Lack of time	Lack of funding	Lack of/limited personnel dedicated to communication	Lack of personnel expertise in social media or other online communication skills.
Utah	No	Mosquito control district		9	We trap and test weekly for WNV, WEEV, and SLEV. Data is uploaded ASAP to VectorSurv. We freely share our data and often notify local news of the first positive mosquitoes, but the data could be better advertised. General messaging about WNV is a core part of our outreach.	$8,000,000	1%	5%	5%; WNV, SLEV, WEEV	30%	0.02%; Tabanid and biting midge traps		0						Yes	Individual in charge of social media, outreach and education. She is also the PIO.	Unsure/ Don't know			Instagram		Website	Response to citizen pest complaints via site visit and/or in person consultation	Response to citizen pest complaints via phone		Booth at local fair	Visit to schools for education						Informational (related to a notable subject or specific pest)	Risk communication (notifying the public of an impending health risk/concern facing members of the community)				Once or more per week
LA	Yes	Mosquito control district		9	We teach the information to the industry and residents	5 million
Missouri	No	County mosquito control program within environmental/public health department		8	My rating was selected for a number of reasons: 1. I'm not 100% certain on if the question is referring to community outreach and education efforts or transparency of MBD/VBD being monitored for/found or if the communication is specific to local disease competencies or if you mean implement vs emphasize. Due to my lack of understanding your question, I am giving you a median answer. We put a stro…	$920,049
Ohio	Yes	Other. Please describe:	we provide contracted mosquito control services for government agencies.	10	Franklin County Public Health handles communication. The website is among the best I've seen across VBD prevention programs. Surveillance and disease data summaries and raw data are available there, as well as reports, county and state activities, and contacts that residents can reach out to with questions. As contractors, we also participate in public outreach and answer phone calls, emails, etc.	750,000	0 (county does outreach)	50%	25%	25%	0			100					Yes	The county vector coordinator handles outreach and public communication.	Unsure/ Don't know		Facebook	Instagram	Email	Website	Response to citizen pest complaints via site visit and/or in person consultation	Response to citizen pest complaints via phone	Workshop/ Conference	Booth at local fair		Brochures					Informational (related to a notable subject or specific pest)	Risk communication (notifying the public of an impending health risk/concern facing members of the community)				Biweekly
Colorado	No	Federal health agency		8	We heavily emphasize communication but on a federal level, not often just our regionn.	Unknown	Unknown	Unknown	Unknown	Unknown	Unknown	Unknown				100%			Yes
[truncated: 38 more columns]
